# Supplementary material for: Population genomics of emerging Elizabethkingia anophelis pathogens reveals potential outbreak and rapid global dissemination
Source: Emerg Microbes Infect. 2022 Nov 4;11(1):2590–9. doi: 10.1080/22221751.2022.2132880 (PMC9639502; doi:10.1080/22221751.2022.2132880)
Supplement: Supplemental Material [file TEMI_A_2132880_SM3689.zip]

Archive with 5 entries (5 files):
- Figure S1.pdf
- Figure S2.tif
- Figure S3.tif
- Figure S4.tif
- Supplementary Table 1.xlsx
