# Supplementary material for: Population genomics of emerging Elizabethkingia anophelis pathogens reveals potential outbreak and rapid global dissemination
Source: Emerg Microbes Infect. 2022 Nov 4;11(1):2590–9. doi: 10.1080/22221751.2022.2132880 (PMC9639502; doi:10.1080/22221751.2022.2132880)
Supplement: Supplemental Material [file TEMI_A_2132880_SM3689.zip › Supplementary Table 1.xlsx]

## Sheet: Sheet1
Supplementary Table 1. E. anophelis isolates and comparative strains included in the study
#	Scientific name	Sample	id	Isolation year	World Region	Country	Host	Isolation Source	BioSample	BioProject	Assembly	SRA Center	SRA accession	TaxID	WGS Accession	Data
1	Elizabethkingia anophelis	SKLX001947	SKLX001947	2011	Asia	China: Hubei	Homo sapiens	Sputum	SAMN15461063	PRJNA643387				1117645	JACLPU000000000	sequencing
2	Elizabethkingia anophelis	SKLX003417	SKLX003417	2011	Asia	China: Nei Mongol	Homo sapiens	Sputum	SAMN15461064	PRJNA643387				1117645	JACLPT000000000	sequencing
3	Elizabethkingia anophelis	SKLX003829	SKLX003829	2011	Asia	China: Zhejiang	Homo sapiens	Sputum	SAMN15461065	PRJNA643387				1117645	JACLPS000000000	sequencing
4	Elizabethkingia anophelis	SKLX005747	SKLX005747	2012	Asia	China: Zhejiang	Homo sapiens	Sputum	SAMN15461066	PRJNA643387				1117645	JACLPR000000000	sequencing
5	Elizabethkingia anophelis	SKLX006878	SKLX006878	2012	Asia	China: Zhejiang	Homo sapiens	Sputum	SAMN15461067	PRJNA643387				1117645	JACLPQ000000000	sequencing
6	Elizabethkingia anophelis	SKLX007682	SKLX007682	2012	Asia	China: Zhejiang	Homo sapiens	Sputum	SAMN15461068	PRJNA643387				1117645	JACLPP000000000	sequencing
7	Elizabethkingia anophelis	SKLX009292	SKLX009292	2013	Asia	China: Zhejiang	Homo sapiens	Sputum	SAMN15461069	PRJNA643387				1117645	JACLPO000000000	sequencing
8	Elizabethkingia anophelis	SKLX010714	SKLX010714	2013	Asia	China: Zhejiang	Homo sapiens	Sputum	SAMN15461070	PRJNA643387				1117645	JACLPN000000000	sequencing
9	Elizabethkingia anophelis	SKLX011433	SKLX011433	2013	Asia	China: Zhejiang	Homo sapiens	Sputum	SAMN15461071	PRJNA643387				1117645	JACLPM000000000	sequencing
10	Elizabethkingia anophelis	SKLX012239	SKLX012239	2013	Asia	China: Zhejiang	Homo sapiens	Abdominal fluid	SAMN15461072	PRJNA643387				1117645	JACLPL000000000	sequencing
11	Elizabethkingia anophelis	SKLX012265	SKLX012265	2013	Asia	China: Zhejiang	Homo sapiens	Sputum	SAMN15461073	PRJNA643387				1117645	JACLPK000000000	sequencing
12	Elizabethkingia anophelis	SKLX012439	SKLX012439	2013	Asia	China: Zhejiang	Homo sapiens	Urine	SAMN15461074	PRJNA643387				1117645	JACLPJ000000000	sequencing
13	Elizabethkingia anophelis	SKLX013456	SKLX013456	2013	Asia	China: Zhejiang	Homo sapiens	Sputum	SAMN15461075	PRJNA643387				1117645	JACLPI000000000	sequencing
14	Elizabethkingia anophelis	SKLX013563	SKLX013563	2013	Asia	China: Zhejiang	Homo sapiens	Sputum	SAMN15461076	PRJNA643387				1117645	JACLPH000000000	sequencing
15	Elizabethkingia anophelis	SKLX014141	SKLX014141	2013	Asia	China: Zhejiang	Homo sapiens	Sputum	SAMN15461077	PRJNA643387				1117645	JACLPG000000000	sequencing
16	Elizabethkingia anophelis	SKLX014219	SKLX014219	2013	Asia	China: Zhejiang	Homo sapiens	Blood	SAMN15461078	PRJNA643387				1117645	JACLPF000000000	sequencing
17	Elizabethkingia anophelis	SKLX014283	SKLX014283	2013	Asia	China: Zhejiang	Homo sapiens	Sputum	SAMN15461079	PRJNA643387				1117645	JACLPE000000000	sequencing
18	Elizabethkingia anophelis	SKLX014470	SKLX014470	2013	Asia	China: Zhejiang	Homo sapiens	Blood	SAMN15461080	PRJNA643387				1117645	JACLPD000000000	sequencing
19	Elizabethkingia anophelis	SKLX014507	SKLX014507	2013	Asia	China: Zhejiang	Homo sapiens	Blood	SAMN15461081	PRJNA643387				1117645	JACLPC000000000	sequencing
20	Elizabethkingia anophelis	SKLX014884	SKLX014884	2013	Asia	China: Zhejiang	Homo sapiens	Sputum	SAMN15461082	PRJNA643387				1117645	JACLPB000000000	sequencing
21	Elizabethkingia anophelis	SKLX015274	SKLX015274	2013	Asia	China: Zhejiang	Homo sapiens	Sputum	SAMN15461083	PRJNA643387				1117645	JACLPA000000000	sequencing
22	Elizabethkingia anophelis	SKLX015513	SKLX015513	2013	Asia	China: Zhejiang	Homo sapiens	Sputum	SAMN15461084	PRJNA643387				1117645	JACLOZ000000000	sequencing
23	Elizabethkingia anophelis	SKLX015688	SKLX015688	2013	Asia	China: Zhejiang	Homo sapiens	Sputum	SAMN15461085	PRJNA643387				1117645	JACLOY000000000	sequencing
24	Elizabethkingia anophelis	SKLX017907	SKLX017907	2014	Asia	China: Zhejiang	Homo sapiens	Sputum	SAMN15461086	PRJNA643387				1117645	JACLOX000000000	sequencing
25	Elizabethkingia anophelis	SKLX018915	SKLX018915	2014	Asia	China: Zhejiang	Homo sapiens	Sputum	SAMN15461087	PRJNA643387				1117645	JACLOW000000000	sequencing
26	Elizabethkingia anophelis	SKLX019261	SKLX019261	2014	Asia	China: Zhejiang	Homo sapiens	Sputum	SAMN15461088	PRJNA643387				1117645	JACLOV000000000	sequencing
27	Elizabethkingia anophelis	SKLX019341	SKLX019341	2014	Asia	China: Zhejiang	Homo sapiens	Sputum	SAMN15461089	PRJNA643387				1117645	JACLOU000000000	sequencing
28	Elizabethkingia anophelis	SKLX019345	SKLX019345	2014	Asia	China: Zhejiang	Homo sapiens	Sputum	SAMN15461090	PRJNA643387				1117645	JACLOT000000000	sequencing
29	Elizabethkingia anophelis	SKLX019385	SKLX019385	2014	Asia	China: Zhejiang	Homo sapiens	Sputum	SAMN15461091	PRJNA643387				1117645	JACLOS000000000	sequencing
30	Elizabethkingia anophelis	SKLX023954	SKLX023954	2014	Asia	China: Zhejiang	Homo sapiens	Sputum	SAMN15461092	PRJNA643387				1117645	JACLOR000000000	sequencing
31	Elizabethkingia anophelis	SKLX024812	SKLX024812	2014	Asia	China: Zhejiang	Homo sapiens	Blood	SAMN15461093	PRJNA643387				1117645	JACLOQ000000000	sequencing
32	Elizabethkingia anophelis	SKLX025023	SKLX025023	2014	Asia	China: Zhejiang	Homo sapiens	Blood	SAMN15461094	PRJNA643387				1117645	JACLOP000000000	sequencing
33	Elizabethkingia anophelis	SKLX025035	SKLX025035	2014	Asia	China: Zhejiang	Homo sapiens	Blood	SAMN15461095	PRJNA643387				1117645	JACLOO000000000	sequencing
34	Elizabethkingia anophelis	SKLX025194	SKLX025194	2014	Asia	China: Zhejiang	Homo sapiens	Sputum	SAMN15461096	PRJNA643387				1117645	JACLON000000000	sequencing
35	Elizabethkingia anophelis	SKLX025651	SKLX025651	2014	Asia	China: Zhejiang	Homo sapiens	Sputum	SAMN15461097	PRJNA643387				1117645	JACLOM000000000	sequencing
36	Elizabethkingia anophelis	SKLX026315	SKLX026315	2014	Asia	China: Zhejiang	Homo sapiens	Sputum	SAMN15461098	PRJNA643387				1117645	JACLOL000000000	sequencing
37	Elizabethkingia anophelis	SKLX026729	SKLX026729	2014	Asia	China: Zhejiang	Homo sapiens	Sputum	SAMN15461099	PRJNA643387				1117645	JACLOK000000000	sequencing
38	Elizabethkingia anophelis	SKLX026968	SKLX026968	2014	Asia	China: Zhejiang	Homo sapiens	Blood	SAMN15461100	PRJNA643387				1117645	JACLOJ000000000	sequencing
39	Elizabethkingia anophelis	SKLX027606	SKLX027606	2015	Asia	China: Zhejiang	Homo sapiens	Sputum	SAMN15461101	PRJNA643387				1117645	JACLOI000000000	sequencing
40	Elizabethkingia anophelis	SKLX027793	SKLX027793	2015	Asia	China: Zhejiang	Homo sapiens	Sputum	SAMN15461102	PRJNA643387				1117645	JACLOH000000000	sequencing
41	Elizabethkingia anophelis	SKLX028902	SKLX028902	2015	Asia	China: Zhejiang	Homo sapiens	Sputum	SAMN15461103	PRJNA643387				1117645	JACLOG000000000	sequencing
42	Elizabethkingia anophelis	SKLX029095	SKLX029095	2015	Asia	China: Zhejiang	Homo sapiens	Sputum	SAMN15461104	PRJNA643387				1117645	JACLOF000000000	sequencing
43	Elizabethkingia anophelis	SKLX030086	SKLX030086	2015	Asia	China: Zhejiang	Homo sapiens	Bile	SAMN15461105	PRJNA643387				1117645	JACLOE000000000	sequencing
44	Elizabethkingia anophelis	SKLX030402	SKLX030402	2015	Asia	China: Zhejiang	Homo sapiens	Sputum	SAMN15461106	PRJNA643387				1117645	JACLOD000000000	sequencing
45	Elizabethkingia anophelis	SKLX030436	SKLX030436	2015	Asia	China: Zhejiang	Homo sapiens	Sputum	SAMN15461107	PRJNA643387				1117645	JACLOC000000000	sequencing
46	Elizabethkingia anophelis	SKLX030456	SKLX030456	2015	Asia	China: Zhejiang	Homo sapiens	Blood	SAMN15461108	PRJNA643387				1117645	JACLOB000000000	sequencing
47	Elizabethkingia anophelis	SKLX031550	SKLX031550	2015	Asia	China: Zhejiang	Homo sapiens	Sputum	SAMN15461109	PRJNA643387				1117645	JACLOA000000000	sequencing
48	Elizabethkingia anophelis	SKLX031666	SKLX031666	2015	Asia	China: Zhejiang	Homo sapiens	Sputum	SAMN15461110	PRJNA643387				1117645	JACLNZ000000000	sequencing
49	Elizabethkingia anophelis	SKLX031969	SKLX031969	2015	Asia	China: Zhejiang	Homo sapiens	Sputum	SAMN15461111	PRJNA643387				1117645	JACLNY000000000	sequencing
50	Elizabethkingia anophelis	SKLX032131	SKLX032131	2015	Asia	China: Zhejiang	Homo sapiens	Sputum	SAMN15461112	PRJNA643387				1117645	JACLNX000000000	sequencing
51	Elizabethkingia anophelis	SKLX033031	SKLX033031	2015	Asia	China: Zhejiang	Homo sapiens	Sputum	SAMN15461113	PRJNA643387				1117645	JACLNW000000000	sequencing
52	Elizabethkingia anophelis	SKLX033378	SKLX033378	2015	Asia	China: Zhejiang	Homo sapiens	Sputum	SAMN15461114	PRJNA643387				1117645	JACLNV000000000	sequencing
53	Elizabethkingia anophelis	SKLX033437	SKLX033437	2015	Asia	China: Zhejiang	Homo sapiens	Sputum	SAMN15461115	PRJNA643387				1117645	JACLNU000000000	sequencing
54	Elizabethkingia anophelis	SKLX033658	SKLX033658	2015	Asia	China: Zhejiang	Homo sapiens	Sputum	SAMN15461116	PRJNA643387				1117645	JACLNT000000000	sequencing
55	Elizabethkingia anophelis	SKLX033668	SKLX033668	2015	Asia	China: Zhejiang	Homo sapiens	Sputum	SAMN15461117	PRJNA643387				1117645	JACLNS000000000	sequencing
56	Elizabethkingia anophelis	SKLX033674	SKLX033674	2015	Asia	China: Zhejiang	Homo sapiens	Sputum	SAMN15461118	PRJNA643387				1117645	JACLNR000000000	sequencing
57	Elizabethkingia anophelis	SKLX033938	SKLX033938	2015	Asia	China: Zhejiang	Homo sapiens	Sputum	SAMN15461119	PRJNA643387				1117645	JACLNQ000000000	sequencing
58	Elizabethkingia anophelis	SKLX034061	SKLX034061	2015	Asia	China: Zhejiang	Homo sapiens	Sputum	SAMN15461120	PRJNA643387				1117645	JACLNP000000000	sequencing
59	Elizabethkingia anophelis	SKLX035318	SKLX035318	2015	Asia	China: Zhejiang	Homo sapiens	Blood	SAMN15461121	PRJNA643387				1117645	JACLNO000000000	sequencing
60	Elizabethkingia anophelis	SKLX036434	SKLX036434	2016	Asia	China: Zhejiang	Homo sapiens	Sputum	SAMN15461122	PRJNA643387				1117645	JACLNN000000000	sequencing
61	Elizabethkingia anophelis	SKLX036455	SKLX036455	2016	Asia	China: Zhejiang	Homo sapiens	Sputum	SAMN15461123	PRJNA643387				1117645	JACLNM000000000	sequencing
62	Elizabethkingia anophelis	SKLX036966	SKLX036966	2016	Asia	China: Zhejiang	Homo sapiens	Sputum	SAMN15461124	PRJNA643387				1117645	JACLNL000000000	sequencing
63	Elizabethkingia anophelis	SKLX037417	SKLX037417	2016	Asia	China: Zhejiang	Homo sapiens	Sputum	SAMN15461125	PRJNA643387				1117645	JACLNK000000000	sequencing
64	Elizabethkingia anophelis	SKLX039221	SKLX039221	2016	Asia	China: Zhejiang	Homo sapiens	Body fluid	SAMN15461126	PRJNA643387				1117645	JACLNJ000000000	sequencing
65	Elizabethkingia anophelis	SKLX039531	SKLX039531	2016	Asia	China: Zhejiang	Homo sapiens	Sputum	SAMN15461127	PRJNA643387				1117645	JACLNI000000000	sequencing
66	Elizabethkingia anophelis	SKLX041241	SKLX041241	2016	Asia	China: Zhejiang	Homo sapiens	Sputum	SAMN15461128	PRJNA643387				1117645	JACLNH000000000	sequencing
67	Elizabethkingia anophelis	SKLX041566	SKLX041566	2016	Asia	China: Zhejiang	Homo sapiens	Sputum	SAMN15461129	PRJNA643387				1117645	JACLNG000000000	sequencing
68	Elizabethkingia anophelis	SKLX041685	SKLX041685	2016	Asia	China: Zhejiang	Homo sapiens	Blood	SAMN15461130	PRJNA643387				1117645	JACLNF000000000	sequencing
69	Elizabethkingia anophelis	SKLX041885	SKLX041885	2016	Asia	China: Zhejiang	Homo sapiens	Sputum	SAMN15461131	PRJNA643387				1117645	JACLNE000000000	sequencing
70	Elizabethkingia anophelis	SKLX041980	SKLX041980	2016	Asia	China: Zhejiang	Homo sapiens	Blood	SAMN15461132	PRJNA643387				1117645	JACLND000000000	sequencing
71	Elizabethkingia anophelis	SKLX042015	SKLX042015	2016	Asia	China: Zhejiang	Homo sapiens	CSF	SAMN15461133	PRJNA643387				1117645	JACLNC000000000	sequencing
72	Elizabethkingia anophelis	SKLX042112	SKLX042112	2016	Asia	China: Zhejiang	Homo sapiens	Sputum	SAMN15461134	PRJNA643387				1117645	JACLNB000000000	sequencing
73	Elizabethkingia anophelis	SKLX042392	SKLX042392	2016	Asia	China: Zhejiang	Homo sapiens	Blood	SAMN15461135	PRJNA643387				1117645	JACNYW000000000	sequencing
74	Elizabethkingia anophelis	SKLX042405	SKLX042405	2016	Asia	China: Zhejiang	Homo sapiens	Throat	SAMN15461136	PRJNA643387				1117645	JACLNA000000000	sequencing
75	Elizabethkingia anophelis	SKLX042517	SKLX042517	2016	Asia	China: Zhejiang	Homo sapiens	Heart valve	SAMN15461137	PRJNA643387				1117645	JACLMZ000000000	sequencing
76	Elizabethkingia anophelis	SKLX042610	SKLX042610	2016	Asia	China: Zhejiang	Homo sapiens	Blood	SAMN15461138	PRJNA643387				1117645	JACLMY000000000	sequencing
77	Elizabethkingia anophelis	SKLX042646	SKLX042646	2016	Asia	China: Zhejiang	Homo sapiens	BAL	SAMN15461139	PRJNA643387				1117645	JACLMX000000000	sequencing
78	Elizabethkingia anophelis	SKLX042758	SKLX042758	2016	Asia	China: Zhejiang	Homo sapiens	Sputum	SAMN15461140	PRJNA643387				1117645	JACLMW000000000	sequencing
79	Elizabethkingia anophelis	SKLX042932	SKLX042932	2016	Asia	China: Zhejiang	Homo sapiens	Sputum	SAMN15461141	PRJNA643387				1117645	JACLMV000000000	sequencing
80	Elizabethkingia anophelis	SKLX043046	SKLX043046	2016	Asia	China: Zhejiang	Homo sapiens	Sputum	SAMN15461142	PRJNA643387				1117645	JACLMU000000000	sequencing
81	Elizabethkingia anophelis	SKLX043061	SKLX043061	2016	Asia	China: Zhejiang	Homo sapiens	Sputum	SAMN15461143	PRJNA643387				1117645	JACLMT000000000	sequencing
82	Elizabethkingia anophelis	SKLX043253	SKLX043253	2016	Asia	China: Zhejiang	Homo sapiens	BAL	SAMN15461144	PRJNA643387				1117645	JACLMS000000000	sequencing
83	Elizabethkingia anophelis	SKLX043464	SKLX043464	2016	Asia	China: Zhejiang	Homo sapiens	Sputum	SAMN15461145	PRJNA643387				1117645	JACLMR000000000	sequencing
84	Elizabethkingia anophelis	SKLX043571	SKLX043571	2016	Asia	China: Zhejiang	Homo sapiens	Sputum	SAMN15461146	PRJNA643387				1117645	JACLMQ000000000	sequencing
85	Elizabethkingia anophelis	SKLX043863	SKLX043863	2016	Asia	China: Zhejiang	Homo sapiens	Sputum	SAMN15461147	PRJNA643387				1117645	JACLMP000000000	sequencing
86	Elizabethkingia anophelis	SKLX044294	SKLX044294	2017	Asia	China: Zhejiang	Homo sapiens	Sputum	SAMN15461148	PRJNA643387				1117645	JACLMO000000000	sequencing
87	Elizabethkingia anophelis	SKLX044409	SKLX044409	2017	Asia	China: Zhejiang	Homo sapiens	Sputum	SAMN15461149	PRJNA643387				1117645	JACLMN000000000	sequencing
88	Elizabethkingia anophelis	SKLX044472	SKLX044472	2017	Asia	China: Zhejiang	Homo sapiens	Sputum	SAMN15461150	PRJNA643387				1117645	JACLMM000000000	sequencing
89	Elizabethkingia anophelis	SKLX046790	SKLX046790	2017	Asia	China: Zhejiang	Homo sapiens	Sputum	SAMN15461151	PRJNA643387				1117645	JACLML000000000	sequencing
90	Elizabethkingia anophelis	SKLX047617	SKLX047617	2017	Asia	China: Zhejiang	Homo sapiens	BAL	SAMN15461152	PRJNA643387				1117645	JACLMK000000000	sequencing
91	Elizabethkingia anophelis	SKLX048961	SKLX048961	2017	Asia	China: Zhejiang	Homo sapiens	Blood	SAMN15461153	PRJNA643387				1117645	JACLMJ000000000	sequencing
92	Elizabethkingia anophelis	SKLX048973	SKLX048973	2017	Asia	China: Zhejiang	Homo sapiens	Sputum	SAMN15461154	PRJNA643387				1117645	JACLMI000000000	sequencing
93	Elizabethkingia anophelis	SKLX049674	SKLX049674	2017	Asia	China: Zhejiang	Homo sapiens	Sputum	SAMN15461155	PRJNA643387				1117645	JACLMH000000000	sequencing
94	Elizabethkingia anophelis	SKLX049701	SKLX049701	2017	Asia	China: Zhejiang	Homo sapiens	Sputum	SAMN15461156	PRJNA643387				1117645	JACLMG000000000	sequencing
95	Elizabethkingia anophelis	SKLX051060	SKLX051060	2014	Asia	China: Zhejiang	Homo sapiens	Blood	SAMN15461157	PRJNA643387				1117645	JACLMF000000000	sequencing
96	Elizabethkingia anophelis	SKLX051737	SKLX051737	2014	Asia	China:Zhejiang	Homo sapiens	Blood	SAMN15461158	PRJNA643387				1117645	JACLME000000000	sequencing
97	Elizabethkingia anophelis	SKLX055445	SKLX055445	2016	Asia	China: Anhui	Homo sapiens	Blood	SAMN15461159	PRJNA643387				1117645	JACLMD000000000	sequencing
98	Elizabethkingia anophelis	SKLX055448	SKLX055448	2016	Asia	China: Anhui	Homo sapiens	Blood	SAMN15461160	PRJNA643387				1117645	JACLMC000000000	sequencing
99	Elizabethkingia anophelis	SKLX055450	SKLX055450	2016	Asia	China: Anhui	Homo sapiens	Blood	SAMN15461161	PRJNA643387				1117645	JACLMB000000000	sequencing
100	Elizabethkingia anophelis	SKLX057676	SKLX057676	2016	Asia	China: Fujian	Homo sapiens	Blood	SAMN15461162	PRJNA643387				1117645	JACLMA000000000	sequencing
101	Elizabethkingia anophelis	SKLX059526	SKLX059526	2017	Asia	China: Fujian	Homo sapiens	Blood	SAMN15461163	PRJNA643387				1117645	JACLLZ000000000	sequencing
102	Elizabethkingia anophelis	SKLX064161	SKLX064161	2017	Asia	China:Zhejiang	Homo sapiens	Sputum	SAMN15461164	PRJNA643387				1117645	JACLLY000000000	sequencing
103	Elizabethkingia anophelis	SKLX064365	SKLX064365	2017	Asia	China: Zhejiang	Homo sapiens	Sputum	SAMN15461165	PRJNA643387				1117645	JACLLX000000000	sequencing
104	Elizabethkingia anophelis	SKLX064367	SKLX064367	2017	Asia	China: Zhejiang	Homo sapiens	Swab	SAMN15461166	PRJNA643387				1117645	JACLLW000000000	sequencing
105	Elizabethkingia anophelis	SKLX064655	SKLX064655	2017	Asia	China: Zhejiang	Homo sapiens	Peripheral catheter	SAMN15461167	PRJNA643387				1117645	JACLLV000000000	sequencing
106	Elizabethkingia anophelis	SKLX065047	SKLX065047	2017	Asia	China: Zhejiang	Homo sapiens	Sputum	SAMN15461168	PRJNA643387				1117645	JACLLU000000000	sequencing
107	Elizabethkingia anophelis	SKLX065467	SKLX065467	2017	Asia	China: Zhejiang	Homo sapiens	Sputum	SAMN15461169	PRJNA643387				1117645	JACLLT000000000	sequencing
108	Elizabethkingia anophelis	SKLX065558	SKLX065558	2017	Asia	China: Zhejiang	Homo sapiens	Bile	SAMN15461170	PRJNA643387				1117645	JACLLS000000000	sequencing
109	Elizabethkingia anophelis	SKLX065563	SKLX065563	2017	Asia	China:Zhejiang	Homo sapiens	Blood	SAMN15461171	PRJNA643387				1117645	JACLLR000000000	sequencing
110	Elizabethkingia anophelis	SKLX066053	SKLX066053	2017	Asia	China:Zhejiang	Homo sapiens	Sputum	SAMN15461172	PRJNA643387				1117645	JACLLQ000000000	sequencing
111	Elizabethkingia anophelis	SKLX066128	SKLX066128	2017	Asia	China: Zhejiang	Homo sapiens	Sputum	SAMN15461173	PRJNA643387				1117645	JACLLP000000000	sequencing
112	Elizabethkingia anophelis	SKLX066195	SKLX066195	2017	Asia	China:Zhejiang	Homo sapiens	Sputum	SAMN15461174	PRJNA643387				1117645	JACLLO000000000	sequencing
113	Elizabethkingia anophelis	SKLX066253	SKLX066253	2017	Asia	China: Zhejiang	Homo sapiens	Sputum	SAMN15461175	PRJNA643387				1117645	JACLLN000000000	sequencing
114	Elizabethkingia anophelis	SKLX066626	SKLX066626	2017	Asia	China: Zhejiang	Homo sapiens	Sputum	SAMN15461176	PRJNA643387				1117645	JACLLM000000000	sequencing
115	Elizabethkingia anophelis	SKLX066664	SKLX066664	2017	Asia	China: Zhejiang	Homo sapiens	Sputum	SAMN15461177	PRJNA643387				1117645	JACLLL000000000	sequencing
116	Elizabethkingia anophelis	SKLX066925	SKLX066925	2017	Asia	China: Zhejiang	Homo sapiens	Sputum	SAMN15461178	PRJNA643387				1117645	JACLLK000000000	sequencing
117	Elizabethkingia anophelis	SKLX066982	SKLX066982	2017	Asia	China:Zhejiang	Homo sapiens	Sputum	SAMN15461179	PRJNA643387				1117645	JACLLJ000000000	sequencing
118	Elizabethkingia anophelis	SKLX067015	SKLX067015	2017	Asia	China: Zhejiang	Homo sapiens	Sputum	SAMN15461180	PRJNA643387				1117645	JACNYU000000000	sequencing
119	Elizabethkingia anophelis	SKLX067888	SKLX067888	2017	Asia	China: Zhejiang	Homo sapiens	Sputum	SAMN15461181	PRJNA643387				1117645	JACLLI000000000	sequencing
120	Elizabethkingia anophelis	SKLX068131	SKLX068131	2017	Asia	China: Zhejiang	Homo sapiens	Sputum	SAMN15461182	PRJNA643387				1117645	JACLLH000000000	sequencing
121	Elizabethkingia anophelis	SKLX068154	SKLX068154	2017	Asia	China: Zhejiang	Homo sapiens	Sputum	SAMN15461183	PRJNA643387				1117645	JACLLG000000000	sequencing
122	Elizabethkingia anophelis	SKLX068287	SKLX068287	2017	Asia	China: Zhejiang	Homo sapiens	BAL	SAMN15461184	PRJNA643387				1117645	JACLLF000000000	sequencing
123	Elizabethkingia anophelis	SKLX068413	SKLX068413	2017	Asia	China: Zhejiang	Homo sapiens	Sputum	SAMN15461185	PRJNA643387				1117645	JACLLE000000000	sequencing
124	Elizabethkingia anophelis	SKLX068512	SKLX068512	2017	Asia	China: Zhejiang	Homo sapiens	Sputum	SAMN15461186	PRJNA643387				1117645	JACLLD000000000	sequencing
125	Elizabethkingia anophelis	SKLX068607	SKLX068607	2017	Asia	China: Zhejiang	Homo sapiens	Sputum	SAMN15461187	PRJNA643387				1117645	JACLLC000000000	sequencing
126	Elizabethkingia anophelis	SKLX068973	SKLX068973	2018	Asia	China:Zhejiang	Homo sapiens	Sputum	SAMN15461188	PRJNA643387				1117645	JACLLB000000000	sequencing
127	Elizabethkingia anophelis	SKLX069007	SKLX069007	2018	Asia	China:Zhejiang	Homo sapiens	Sputum	SAMN15461189	PRJNA643387				1117645	JACLLA000000000	sequencing
128	Elizabethkingia anophelis	SKLX069183	SKLX069183	2018	Asia	China: Zhejiang	Homo sapiens	Sputum	SAMN15461190	PRJNA643387				1117645	JACLKZ000000000	sequencing
129	Elizabethkingia anophelis	SKLX069295	SKLX069295	2018	Asia	China: Zhejiang	Homo sapiens	Pleural fluid	SAMN15461191	PRJNA643387				1117645	JACLKY000000000	sequencing
130	Elizabethkingia anophelis	SKLX069338	SKLX069338	2018	Asia	China: Zhejiang	Homo sapiens	Abscess	SAMN15461192	PRJNA643387				1117645	JACLKX000000000	sequencing
131	Elizabethkingia anophelis	SKLX069436	SKLX069436	2018	Asia	China:Zhejiang	Homo sapiens	Pleural fluid	SAMN15461193	PRJNA643387				1117645	JACLKW000000000	sequencing
132	Elizabethkingia anophelis	SKLX069555	SKLX069555	2018	Asia	China: Zhejiang	Homo sapiens	Sputum	SAMN15461194	PRJNA643387				1117645	JACLKV000000000	sequencing
133	Elizabethkingia anophelis	SKLX069902	SKLX069902	2018	Asia	China: Zhejiang	Homo sapiens	Sputum	SAMN15461195	PRJNA643387				1117645	JACLKU000000000	sequencing
134	Elizabethkingia anophelis	SKLX070255	SKLX070255	2018	Asia	China:Zhejiang	Homo sapiens	Sputum	SAMN15461196	PRJNA643387				1117645	JACLKT000000000	sequencing
135	Elizabethkingia anophelis	SKLX070663	SKLX070663	2018	Asia	China: Zhejiang	Homo sapiens	Sputum	SAMN15461197	PRJNA643387				1117645	JACLKS000000000	sequencing
136	Elizabethkingia anophelis	SKLX070861	SKLX070861	2018	Asia	China: Zhejiang	Homo sapiens	Sputum	SAMN15461198	PRJNA643387				1117645	JACLKR000000000	sequencing
137	Elizabethkingia anophelis	SKLX071365	SKLX071365	2018	Asia	China:Zhejiang	Homo sapiens	Sputum	SAMN15461199	PRJNA643387				1117645	JACLKQ000000000	sequencing
138	Elizabethkingia anophelis	SKLX071831	SKLX071831	2018	Asia	China: Zhejiang	Homo sapiens	Sputum	SAMN15461200	PRJNA643387				1117645	JACLKP000000000	sequencing
139	Elizabethkingia anophelis	SKLX072651	SKLX072651	2018	Asia	China:Zhejiang	Homo sapiens	Sputum	SAMN15461201	PRJNA643387				1117645	JACLKO000000000	sequencing
140	Elizabethkingia anophelis	SKLX072656	SKLX072656	2018	Asia	China:Zhejiang	Homo sapiens	Sputum	SAMN15461202	PRJNA643387				1117645	JACLKN000000000	sequencing
141	Elizabethkingia anophelis	SKLX072757	SKLX072757	2018	Asia	China: Zhejiang	Homo sapiens	Throat	SAMN15461203	PRJNA643387				1117645	JACLKM000000000	sequencing
142	Elizabethkingia anophelis	SKLX073203	SKLX073203	2018	Asia	China: Zhejiang	Homo sapiens	Sputum	SAMN15461204	PRJNA643387				1117645	JACLKL000000000	sequencing
143	Elizabethkingia anophelis	SKLX073315	SKLX073315	2018	Asia	China: Zhejiang	Homo sapiens	Sputum	SAMN15461205	PRJNA643387				1117645	JACLKK000000000	sequencing
144	Elizabethkingia anophelis	SKLX073324	SKLX073324	2018	Asia	China: Zhejiang	Homo sapiens	Sputum	SAMN15461206	PRJNA643387				1117645	JACLKJ000000000	sequencing
145	Elizabethkingia anophelis	SKLX073385	SKLX073385	2018	Asia	China: Zhejiang	Homo sapiens	CSF	SAMN15461207	PRJNA643387				1117645	JACLKI000000000	sequencing
146	Elizabethkingia anophelis	SKLX073431	SKLX073431	2018	Asia	China: Zhejiang	Homo sapiens	CSF	SAMN15461208	PRJNA643387				1117645	JACLKH000000000	sequencing
147	Elizabethkingia anophelis	SKLX073657	SKLX073657	2018	Asia	China: Zhejiang	Homo sapiens	CSF	SAMN15461209	PRJNA643387				1117645	JACLKG000000000	sequencing
148	Elizabethkingia anophelis	SKLX073670	SKLX073670	2018	Asia	China:Zhejiang	Homo sapiens	Sputum	SAMN15461210	PRJNA643387				1117645	JACLKF000000000	sequencing
149	Elizabethkingia anophelis	SKLX074705	SKLX074705	2018	Asia	China: Zhejiang	Homo sapiens	Sputum	SAMN15461211	PRJNA643387				1117645	JACLKE000000000	sequencing
150	Elizabethkingia anophelis	SKLX074855	SKLX074855	2018	Asia	China:Zhejiang	Homo sapiens	Sputum	SAMN15461212	PRJNA643387				1117645	JACLKD000000000	sequencing
151	Elizabethkingia anophelis	SKLX075001	SKLX075001	2018	Asia	China:Zhejiang	Homo sapiens	Sputum	SAMN15461213	PRJNA643387				1117645	JACLKC000000000	sequencing
152	Elizabethkingia anophelis	SKLX075169	SKLX075169	2018	Asia	China: Zhejiang	Homo sapiens	Sputum	SAMN15461214	PRJNA643387				1117645	JACLKB000000000	sequencing
153	Elizabethkingia anophelis	SKLX075320	SKLX075320	2018	Asia	China:Zhejiang	Homo sapiens	Sputum	SAMN15461215	PRJNA643387				1117645	JACLKA000000000	sequencing
154	Elizabethkingia anophelis	SKLX075622	SKLX075622	2018	Asia	China:Zhejiang	Homo sapiens	Sputum	SAMN15461216	PRJNA643387				1117645	JACLJZ000000000	sequencing
155	Elizabethkingia anophelis	SKLX075970	SKLX075970	2018	Asia	China: Zhejiang	Homo sapiens	Sputum	SAMN15461217	PRJNA643387				1117645	JACLJY000000000	sequencing
156	Elizabethkingia anophelis	SKLX076485	SKLX076485	2018	Asia	China:Zhejiang	Homo sapiens	Blood	SAMN15461218	PRJNA643387				1117645	JACLJX000000000	sequencing
157	Elizabethkingia anophelis	SKLX076613	SKLX076613	2018	Asia	China:Zhejiang	Homo sapiens	Sputum	SAMN15461219	PRJNA643387				1117645	JACLJW000000000	sequencing
158	Elizabethkingia anophelis	SKLX076642	SKLX076642	2018	Asia	China: Zhejiang	Homo sapiens	Blood	SAMN15461220	PRJNA643387				1117645	JACLJV000000000	sequencing
159	Elizabethkingia anophelis	SKLX077460	SKLX077460	2018	Asia	China: Zhejiang	Homo sapiens	CSF	SAMN15461221	PRJNA643387				1117645	JACLJU000000000	sequencing
160	Elizabethkingia anophelis	SKLX077520	SKLX077520	2018	Asia	China: Zhejiang	Homo sapiens	Scretion	SAMN15461222	PRJNA643387				1117645	JACLJT000000000	sequencing
161	Elizabethkingia anophelis	SKLX077734	SKLX077734	2018	Asia	China: Zhejiang	Homo sapiens	Sputum	SAMN15461223	PRJNA643387				1117645	JACLJS000000000	sequencing
162	Elizabethkingia anophelis	SKLX078283	SKLX078283	2018	Asia	China: Zhejiang	Homo sapiens	Burns	SAMN15461224	PRJNA643387				1117645	JACLJR000000000	sequencing
163	Elizabethkingia anophelis	SKLX078702	SKLX078702	2018	Asia	China: Zhejiang	Homo sapiens	The central catheter	SAMN15461225	PRJNA643387				1117645	JACLJQ000000000	sequencing
164	Elizabethkingia anophelis	SKLX078726	SKLX078726	2018	Asia	China: Zhejiang	Homo sapiens	Drainage	SAMN15461226	PRJNA643387				1117645	JACLJP000000000	sequencing
165	Elizabethkingia anophelis	SKLX078880	SKLX078880	2018	Asia	China: Zhejiang	Homo sapiens	The central catheter	SAMN15461227	PRJNA643387				1117645	JACLJO000000000	sequencing
166	Elizabethkingia anophelis	SKLX080137	SKLX080137	2018	Asia	China: Zhejiang	Homo sapiens	Abdominal fluid	SAMN15461228	PRJNA643387				1117645	JACLJN000000000	sequencing
167	Elizabethkingia anophelis	SKLX080160	SKLX080160	2018	Asia	China: Zhejiang	Homo sapiens	Sputum	SAMN15461229	PRJNA643387				1117645	JACLJM000000000	sequencing
168	Elizabethkingia anophelis	SKLX080177	SKLX080177	2018	Asia	China: Zhejiang	Homo sapiens	Sputum	SAMN15461230	PRJNA643387				1117645	JACLJL000000000	sequencing
169	Elizabethkingia anophelis	SKLX080199	SKLX080199	2018	Asia	China: Zhejiang	Homo sapiens	Abdominal fluid	SAMN15461231	PRJNA643387				1117645	JACLJK000000000	sequencing
170	Elizabethkingia anophelis	SKLX080226	SKLX080226	2018	Asia	China: Zhejiang	Homo sapiens	Sputum	SAMN15461232	PRJNA643387				1117645	JACLJJ000000000	sequencing
171	Elizabethkingia anophelis	SKLX080445	SKLX080445	2018	Asia	China: Zhejiang	Homo sapiens	Sputum	SAMN15461233	PRJNA643387				1117645	JACLJI000000000	sequencing
172	Elizabethkingia anophelis	SKLX080604	SKLX080604	2018	Asia	China: Zhejiang	Homo sapiens	Sputum	SAMN15461234	PRJNA643387				1117645	JACLJH000000000	sequencing
173	Elizabethkingia anophelis	SKLX080744	SKLX080744	2018	Asia	China: Zhejiang	Homo sapiens	Abdominal fluid	SAMN15461235	PRJNA643387				1117645	JACLJG000000000	sequencing
174	Elizabethkingia anophelis	SKLX081181	SKLX081181	2018	Asia	China: Zhejiang	Homo sapiens	Sputum	SAMN15461236	PRJNA643387				1117645	JACLJF000000000	sequencing
175	Elizabethkingia anophelis	SKLX081229	SKLX081229	2018	Asia	China: Zhejiang	Homo sapiens	Abdominal fluid	SAMN15461237	PRJNA643387				1117645	JACLJE000000000	sequencing
176	Elizabethkingia anophelis	SKLX081378	SKLX081378	2018	Asia	China: Zhejiang	Homo sapiens	Abdominal fluid	SAMN15461238	PRJNA643387				1117645	JACLJD000000000	sequencing
177	Elizabethkingia anophelis	SKLX081450	SKLX081450	2018	Asia	China: Zhejiang	Homo sapiens	Sputum	SAMN15461239	PRJNA643387				1117645	JACLJC000000000	sequencing
178	Elizabethkingia anophelis	SKLX081569	SKLX081569	2018	Asia	China: Zhejiang	Homo sapiens	Sputum	SAMN15461240	PRJNA643387				1117645	JACLJB000000000	sequencing
179	Elizabethkingia anophelis	SKLX081580	SKLX081580	2018	Asia	China: Zhejiang	Homo sapiens	Sputum	SAMN15461241	PRJNA643387				1117645	JACLJA000000000	sequencing
180	Elizabethkingia anophelis	SKLX081683	SKLX081683	2018	Asia	China: Zhejiang	Homo sapiens	Sputum	SAMN15461242	PRJNA643387				1117645	JACLIZ000000000	sequencing
181	Elizabethkingia anophelis	SKLX081759	SKLX081759	2018	Asia	China: Zhejiang	Homo sapiens	Abdominal fluid	SAMN15461243	PRJNA643387				1117645	JACLIY000000000	sequencing
182	Elizabethkingia anophelis	SKLX084268	SKLX084268	2018	Asia	China: Zhejiang	Homo sapiens	Sputum	SAMN15461244	PRJNA643387				1117645	JACLIX000000000	sequencing
183	Elizabethkingia anophelis	SKLX084294	SKLX084294	2018	Asia	China: Zhejiang	Homo sapiens	Sputum	SAMN15461245	PRJNA643387				1117645	JACLIW000000000	sequencing
184	Elizabethkingia anophelis	SKLX084350	SKLX084350	2018	Asia	China:Zhejiang	Homo sapiens	Sputum	SAMN15461246	PRJNA643387				1117645	JACLIV000000000	sequencing
185	Elizabethkingia anophelis	SKLX084438	SKLX084438	2018	Asia	China: Zhejiang	Homo sapiens	Sputum	SAMN15461247	PRJNA643387				1117645	JACLIU000000000	sequencing
186	Elizabethkingia anophelis	SKLX084666	SKLX084666	2018	Asia	China: Zhejiang	Homo sapiens	Sputum	SAMN15461248	PRJNA643387				1117645	JACLIT000000000	sequencing
187	Elizabethkingia anophelis	SKLX085012	SKLX085012	2018	Asia	China: Zhejiang	Homo sapiens	Sputum	SAMN15461249	PRJNA643387				1117645	JACLIS000000000	sequencing
188	Elizabethkingia anophelis	SKLX085088	SKLX085088	2018	Asia	China: Zhejiang	Homo sapiens	Blood	SAMN15461250	PRJNA643387				1117645	JACLIR000000000	sequencing
189	Elizabethkingia anophelis	SKLX085277	SKLX085277	2018	Asia	China: Zhejiang	Homo sapiens	Sputum	SAMN15461251	PRJNA643387				1117645	JACNYV000000000	sequencing
190	Elizabethkingia anophelis	SKLX085580	SKLX085580	2018	Asia	China: Zhejiang	Homo sapiens	Sputum	SAMN15461252	PRJNA643387				1117645	JACLIQ000000000	sequencing
191	Elizabethkingia anophelis	SKLX086225	SKLX086225	2018	Asia	China: Zhejiang	Homo sapiens	Sputum	SAMN15461253	PRJNA643387				1117645	JACLIP000000000	sequencing
192	Elizabethkingia anophelis	SKLX086518	SKLX086518	2018	Asia	China: Zhejiang	Homo sapiens	BAL	SAMN15461254	PRJNA643387				1117645	JACLIO000000000	sequencing
193	Elizabethkingia anophelis	SKLX087053	SKLX087053	2018	Asia	China: Zhejiang	Homo sapiens	Sputum	SAMN15461255	PRJNA643387				1117645	JACLIN000000000	sequencing
194	Elizabethkingia anophelis	SKLX087092	SKLX087092	2018	Asia	China: Zhejiang	Homo sapiens	Sputum	SAMN15461256	PRJNA643387				1117645	JACLIM000000000	sequencing
195	Elizabethkingia anophelis	SKLX088099	SKLX088099	2019	Asia	China: Zhejiang	Homo sapiens	Sputum	SAMN15461257	PRJNA643387				1117645	JACLIL000000000	sequencing
196	Elizabethkingia anophelis	SKLX68519	SKLX68519	2017	Asia	China:Zhejiang	Homo sapiens	Sputum	SAMN15461258	PRJNA643387				1117645	JACLIK000000000	sequencing
197	Elizabethkingia anophelis	SKLX68684	SKLX68684	2017	Asia	China:Zhejiang	Homo sapiens	Sputum	SAMN15461259	PRJNA643387				1117645	JACLIJ000000000	sequencing
198	Elizabethkingia anophelis	SP4182	GCA_003006795.1	2017	Asia	India: Vellore	Homo sapiens	sputum	SAMN08667458	PRJNA437540	GCA_003006795.1			1117645	PXJH01	download
199	Elizabethkingia anophelis	R26	GCA_000331815.1	2006	Europe	Sweden	Anopheles gambiae	environmental	SAMN02470677	PRJNA178189	GCA_000331815.1			1117645	ANIW01	download
200	Elizabethkingia anophelis	0422	GCA_001521815.1	1950	North America	USA: Florida	Homo sapiens	blood	SAMN04254539	PRJNA301708	GCA_001521815.1			1117645	LNOG01	download
201	Elizabethkingia anophelis	CSID_3015183678	GCA_002023105.1	2016	North America	USA: Wisconsin	Homo sapiens	Unavailable	SAMN04567744	PRJNA301708	GCA_002023105.1			1117645	MAFY01	download
202	Elizabethkingia anophelis	JM-87	GCA_002023135.1	2011	North America	USA:Alabama	environmental	Zea mays	SAMN05255122	PRJNA301708	GCA_002023135.1			1117645	MAGY01	download
203	Elizabethkingia anophelis	3375	GCA_002023145.1	1957	North America	USA: South Carolina	Homo sapiens	Unavailable	SAMN05273152	PRJNA301708	GCA_002023145.1			1117645	MAHM01	download
204	Elizabethkingia anophelis	F3543	GCA_002023175.1	1982	North America	USA: Florida	Homo sapiens	CSF	SAMN04482309	PRJNA301708	GCA_002023175.1			1117645	MAHT01	download
205	Elizabethkingia anophelis	F3201	GCA_002023195.1	1982	Asia	Kuwait	Homo sapiens	Unavailable	SAMN05277779	PRJNA301708	GCA_002023195.1			1117645	MAHU01	download
206	Elizabethkingia anophelis	Ngousso	GCA_003971175.1	2006	Africa	Cameroon	Anopheles coluzzii	environmental	SAMN10589623	PRJNA508774	GCA_003971175.1			1117645	CP034594.1	download
207	Elizabethkingia anophelis	endophytica	GCA_900092085.1	2011	Europe	Germany	environmental	environmental	SAMEA4051572	PRJEB13258	GCA_900092085.1			1117645	FLSU01	download
208	Elizabethkingia anophelis	CIP111046	GCA_900157025.1	2017	Europe	France	environmental/other	environmental	SAMEA50777668	PRJEB14302	GCA_900157025.1			1117645	FTRB00000000.1	download
209	Elizabethkingia anophelis	CIP111067	GCA_900156995.1	2017	Europe	France	environmental/other	environmental	SAMEA50774668	PRJEB14302	GCA_900156995.1			1117645	FTQZ00000000.1	download
210	Elizabethkingia anophelis	CIP60.58	GCA_900156985.1	2017	Europe	France	environmental/other	environmental	SAMEA50775418	PRJEB14302	GCA_900156985.1			1117645	FTQY00000000.1	download
211	Elizabethkingia anophelis	LDVH-AR107	GCA_900156945.1	2004	Europe	France	Cyprinus carpio	environmental	SAMEA4026800	PRJEB14302	GCA_900156945.1			1117645	FTPG00000000.1	download
212	Elizabethkingia anophelis	DSM-23781	GCA_900092065.1	2016	Europe	Germany	environmental/other	environmental	SAMEA4051571	PRJEB13258	GCA_900092065.1			1117645	FLST00000000.1	download
213	Elizabethkingia anophelis	6499925	GCA_003293835.1	2017	North America	USA:Rochester	Homo sapiens	Blood	SAMN09514290	PRJNA478369	GCA_003293835.1			1117645	QNTZ00000000.1	download
214	Elizabethkingia anophelis	40313151	GCA_003293825.1	2016	North America	USA:Rochester	Homo sapiens	Blood	SAMN09514291	PRJNA478369	GCA_003293825.1			1117645	QNTY00000000.1	download
215	Elizabethkingia anophelis	CSID_3000726811	GCA_002995725.1	2017	North America	USA: Minnesota	Homo sapiens	Urine	SAMN07626221	PRJNA301708	GCA_002995725.1			1117645	NWMH00000000.1	download
216	Elizabethkingia anophelis	CSID_3000653323	GCA_002995695.1	2016	North America	USA: Tennessee	Homo sapiens	Blood	SAMN07626194	PRJNA301708	GCA_002995695.1			1117645	NWMM00000000.1	download
217	Elizabethkingia anophelis	CSID_3000726633	GCA_002995685.1	2016	North America	USA: Illinois	Homo sapiens	Blood	SAMN07626220	PRJNA301708	GCA_002995685.1			1117645	NWMI00000000.1	download
218	Elizabethkingia anophelis	FDAARGOS_134	GCA_002951455.1	2014	North America	USA:Columbia	Homo sapiens	Endotracheal aspirate	SAMN03996278	PRJNA231221	GCA_002951455.1			1117645	CP014021.1	download
219	Elizabethkingia anophelis	FDAARGOS_132	GCA_002951395.1	2014	North America	USA:Columbia	Homo sapiens	Endotracheal aspirate	SAMN03996277	PRJNA231221	GCA_002951395.1			1117645	CP014020.1	download
220	Elizabethkingia anophelis	PW2810	GCA_002888615.1	2012	Asia	China:Hong Kong	environmental/other	environmental	SAMEA3158473	PRJEB5026	GCA_002888615.1			1117645	CBYF000000000.1	download
221	Elizabethkingia anophelis	OSUVM2	GCA_002843945.1	2016	North America	USA:Oklahoma	Equus ferus caballus	environmental	SAMN08100549	PRJNA397081	GCA_002843945.1			1117645	PJLZ00000000.1	download
222	Elizabethkingia anophelis	OSUVM1	GCA_002843925.1	2016	North America	USA:Oklahoma	environmental/other	environmental	SAMN08100548	PRJNA397081	GCA_002843925.1			1117645	PJMA00000000.1	download
223	Elizabethkingia anophelis	AR6-8	GCA_002310535.1	2015	Asia	China: Sichuan	Anopheles sinensis	environmental	SAMN07625921	PRJNA326741	GCA_002310535.1			1117645	CP023403.1	download
224	Elizabethkingia anophelis	AR4-6	GCA_002310515.1	2015	Asia	China: Sichuan	Anopheles sinensis	environmental	SAMN07625922	PRJNA326741	GCA_002310515.1			1117645	CP023404.1	download
225	Elizabethkingia anophelis	FDAARGOS_198	GCA_002277995.2	2016	Europe	Sweden	Homo sapiens	Blood	SAMN04875535	PRJNA231221	GCA_002277995.2			1117645	CP023010.2	download
226	Elizabethkingia anophelis	F3543	GCA_002024825.1	1982	North America	USA: Florida	Homo sapiens	CSF	SAMN04482309	PRJNA326741	GCA_002024825.1			1117645	CP014340.1	download
227	Elizabethkingia anophelis	CSID_3015183686	GCA_002023705.1	2016	North America	USA: Wisconsin	Homo sapiens	Unavailable	SAMN05277596	PRJNA301708	GCA_002023705.1			1117645	MAHR00000000.1	download
228	Elizabethkingia anophelis	CSID_3015183680	GCA_002023695.1	2016	North America	USA: Wisconsin	Homo sapiens	Unavailable	SAMN05275369	PRJNA301708	GCA_002023695.1			1117645	MAHP00000000.1	download
229	Elizabethkingia anophelis	R26	GCA_002023665.2	2006	Europe	Sweden	Anopheles gambiae lab colony	environmental	SAMN02470677	PRJNA301708	GCA_002023665.2			1246994	CP023401.1	download
230	Elizabethkingia anophelis	CSID_3015183679	GCA_002023645.1	2016	North America	USA: Wisconsin	Homo sapiens	Unavailable	SAMN05275358	PRJNA301708	GCA_002023645.1			1117645	MAHO00000000.1	download
231	Elizabethkingia anophelis	CSID_3000517066	GCA_002023625.1	2016	North America	USA: Texas	Homo sapiens	Unavailable	SAMN05256625	PRJNA301708	GCA_002023625.1			1117645	MAHL00000000.1	download
232	Elizabethkingia anophelis	CSID_3000516978	GCA_002023565.1	2016	North America	USA: California	Homo sapiens	Unavailable	SAMN05256551	PRJNA301708	GCA_002023565.1			1117645	MAHJ00000000.1	download
233	Elizabethkingia anophelis	CSID_3000516810	GCA_002023425.1	2016	North America	USA: Arkansas	Homo sapiens	Unavailable	SAMN05256530	PRJNA301708	GCA_002023425.1			1117645	MAHH00000000.1	download
234	Elizabethkingia anophelis	CSID_3000516074	GCA_002023325.1	2016	North America	USA: Illinois	Homo sapiens	Unavailable	SAMN05255124	PRJNA301708	GCA_002023325.1			1117645	MAHA00000000.1	download
235	Elizabethkingia anophelis	E6809	GCA_002023235.2	1979	North America	USA: California	Homo sapiens	Blood	SAMN04482265	PRJNA301708	GCA_002023235.1			1117645	MAHS00000000.1	download
236	Elizabethkingia anophelis	F3201	GCA_002022085.1	1982	Asia	Kuwait	Homo sapiens	CSF	SAMN05277779	PRJNA326741	GCA_002022085.1			1117645	CP016374.1	download
237	Elizabethkingia anophelis	3375	GCA_002022065.1	1957	North America	USA: South Carolina	Homo sapiens	Unavailable	SAMN05273152	PRJNA326741	GCA_002022065.1			1117645	CP016373.1	download
238	Elizabethkingia anophelis	JM-87	GCA_002022045.1	2011	North America	USA:Alabama	Zea mays	environmental	SAMN05255122	PRJNA326741	GCA_002022045.1			1117645	CP016372.1	download
239	Elizabethkingia anophelis	422	GCA_002022025.1	1950	North America	USA: Florida	Homo sapiens	Blood	SAMN04254539	PRJNA326741	GCA_002022025.1			1117645	CP016370.1	download
240	Elizabethkingia anophelis	EM361-97	GCA_001703835.1	2010	Asia	China:Taiwan	Homo sapiens	Blood	SAMN04599207	PRJNA317034	GCA_001703835.1			1117645	LWDS00000000.1	download
241	Elizabethkingia anophelis	CSID_3015183681	GCA_001618545.2	2016	North America	USA: Wisconsin	Homo sapiens	Blood	SAMN04567745	PRJNA315668	GCA_001618545.2			1117645	CP015068.2	download
242	Elizabethkingia anophelis	CSID_3000521207	GCA_001618505.2	2016	North America	USA: Wisconsin	Homo sapiens	BAL	SAMN04567738	PRJNA315668	GCA_001618505.2			1117645	CP015067.2	download
243	Elizabethkingia anophelis	CSID_3015183684	GCA_001618465.2	2016	North America	USA: Wisconsin	Homo sapiens	Blood	SAMN04590540	PRJNA315668	GCA_001618465.2			1117645	CP015066.2	download
244	Elizabethkingia anophelis	12012-2 PRCM	GCA_001482795.1	2009	Asia	China: Fujian	Homo sapiens	sputum	SAMN04272205	PRJNA302576	GCA_001482795.1			1117645	LPXG00000000.1	download
245	Elizabethkingia anophelis	As1	GCA_001051975.1	2013	North America	USA:Pennsylvania	Anopheles gambiae	environmental	SAMN03491119	PRJNA272632	GCA_001051975.1			1117645	LFKT00000000.1	download
246	Elizabethkingia anophelis	PW2809	GCA_001050935.1	2012	Asia	China:Hong Kong	environmental/other	environmental	SAMEA3158491	PRJEB5025	GCA_001050935.1			1450700	CBYE000000000.1	download
247	Elizabethkingia anophelis	FMS-007	GCA_001011675.1	2015	Asia	China:Zhejiang	environmental/other	environmental	SAMN03704061	PRJNA210135	GCA_001011675.1			1352940	CP006576.1	download
248	Elizabethkingia anophelis	PW2806	GCA_000982575.1	2012	Asia	China:Hong Kong	environmental/other	environmental	SAMEA3158465	PRJEB5024	GCA_000982575.1			1358028	CBYD000000000.1	download
249	Elizabethkingia anophelis	B2D	GCA_000735205.1	2013	Asia	Malaysia	environmental/other	environmental	SAMN02797821	PRJNA248328	GCA_000735205.1			1117645	JNCG00000000.1	download
250	Elizabethkingia anophelis	Po0527107	GCA_000689515.1	2006	Africa	Central African Republic	environmental/other	environmental	SAMEA3139014	PRJEB5243	GCA_000689515.1			1117645	CCAC000000000.1	download
251	Elizabethkingia anophelis	V0378064	GCA_000689455.1	2011	Africa	Central African Republic	environmental/other	environmental	SAMEA3139011	PRJEB5242	GCA_000689455.1			1117645	CCAB000000000.1	download
252	Elizabethkingia anophelis	NUH11	GCA_000496055.1	2012	Asia	Singapore	environmental/other	environmental	SAMN02470986	PRJNA205483	GCA_000496055.1			1338017	ASYK00000000.1	download
253	Elizabethkingia anophelis	NUH6	GCA_000496035.1	2012	Asia	Singapore	environmental/other	environmental	SAMN02470990	PRJNA205482	GCA_000496035.1			1338016	ASYJ00000000.1	download
254	Elizabethkingia anophelis	NUH4	GCA_000496015.1	2012	Asia	Singapore	environmental/other	environmental	SAMN02470992	PRJNA205481	GCA_000496015.1			1338015	ASYI00000000.1	download
255	Elizabethkingia anophelis	NUH1	GCA_000495995.1	2012	Asia	Singapore	environmental/other	environmental	SAMN02470987	PRJNA205480	GCA_000495995.1			1338014	ASYH00000000.1	download
256	Elizabethkingia anophelis	NUHP3	GCA_000495975.1	2012	Asia	Singapore	Homo sapiens	Cardio-thoracic	SAMN02470991	PRJNA205479	GCA_000495975.1			1338013	ASYG00000000.1	download
257	Elizabethkingia anophelis	NUHP2	GCA_000495955.1	2012	Asia	Singapore	Homo sapiens	Cardio-thoracic	SAMN02470989	PRJNA205478	GCA_000495955.1			1338012	ASYF00000000.1	download
258	Elizabethkingia anophelis	NUHP1	GCA_000495935.2	2012	Asia	Singapore	Homo sapiens	Cardio-thoracic	SAMN02470988	PRJNA205476	GCA_000495935.2			1338011	CP007547.1	download
259	Elizabethkingia anophelis	502	GCA_000447375.1	2012	Europe	United Kingdom: Birmingham	Homo sapiens	Wound swab	SAMN02471026	PRJNA176121	GCA_000447375.1			1355388	AVCQ00000000.1	download
260	Elizabethkingia anophelis	Ag1	GCA_000240095.3	2010	North America	USA: New Mexico	Anopheles gambiae	environmental	SAMN02470679	PRJNA77829	GCA_000240095.3			1117646	CP023402.1	download
261	Elizabethkingia anophelis	Endophthalmitis	GCA_000773465.1	2014	Asia	India:Puttaparthi	Homo sapiens	Vitreous fluid	SAMN03107819	PRJNA263868	GCA_000773465.1			1117645	JSAA00000000.1	download
262	Elizabethkingia anophelis	CSID_3000516071	SRR3240403	2016	North America	USA: Wisconsin	Homo sapiens	Blood	SAMN04567736	PRJNA315668		CDC-SBRL	SRR3240403	1117645		download
263	Elizabethkingia anophelis	CSID_3000516070	SRR3240402	2016	North America	USA: Wisconsin	Homo sapiens	Blood	SAMN04567735	PRJNA315668		CDC-SBRL	SRR3240402	1117645		download
264	Elizabethkingia anophelis	CSID_3000516069	SRR3240401	2016	North America	USA: Wisconsin	Homo sapiens	Blood	SAMN04567734	PRJNA315668		CDC-SBRL	SRR3240401	1117645		download
265	Elizabethkingia anophelis	CSID_3000516067	SRR3710656	2016	North America	USA: Wisconsin	Homo sapiens	Blood	SAMN04567732	PRJNA315668		CDC-SBRL	SRR3710656	1117645		download
266	Elizabethkingia anophelis	CSID_3000516072	SRR3465861	2016	North America	USA: Wisconsin	Homo sapiens	Unavailable	SAMN04913769	PRJNA315668		CDC-SBRL	SRR3465861	1117645		download
267	Elizabethkingia anophelis	CSID_3000516362	SRR3465881	2016	North America	USA: Wisconsin	Homo sapiens	Chest Mediport Pocket swab	SAMN04913789	PRJNA315668		CDC-SBRL	SRR3465881	1117645		download
268	Elizabethkingia anophelis	CSID_3000516625	SRR3465882	2016	North America	USA: Wisconsin	Homo sapiens	BAL	SAMN04913790	PRJNA315668		CDC-SBRL	SRR3465882	1117645		download
269	Elizabethkingia anophelis	CSID_3000516626	SRR3465895	2016	North America	USA: Wisconsin	Homo sapiens	Blood	SAMN04913791	PRJNA315668		CDC-SBRL	SRR3465895	1117645		download
270	Elizabethkingia anophelis	CSID_3000516627	SRR3465899	2016	North America	USA: Wisconsin	Homo sapiens	Nose	SAMN04913792	PRJNA315668		CDC-SBRL	SRR3465899	1117645		download
271	Elizabethkingia anophelis	CSID_3000516718	SRR3465923	2016	North America	USA: Illinois	Homo sapiens	Blood	SAMN04913793	PRJNA315668		CDC-SBRL	SRR3465923	1117645		download
272	Elizabethkingia anophelis	CSID_3000521792	SRR3465924	2016	North America	USA: Wisconsin	Homo sapiens	Blood	SAMN04913794	PRJNA315668		CDC-SBRL	SRR3465924	1117645		download
273	Elizabethkingia anophelis	CSID_3000521794	SRR3465925	2016	North America	USA: Wisconsin	Homo sapiens	BAL	SAMN04913795	PRJNA315668		CDC-SBRL	SRR3465925	1117645		download
274	Elizabethkingia anophelis	CSID_3000522106	SRR3465926	2016	North America	USA: Wisconsin	Homo sapiens	Blood	SAMN04913796	PRJNA315668		CDC-SBRL	SRR3465926	1117645		download
275	Elizabethkingia anophelis	CSID_3000522107	SRR3465927	2016	North America	USA: Wisconsin	Homo sapiens	Blood	SAMN04913797	PRJNA315668		CDC-SBRL	SRR3465927	1117645		download
276	Elizabethkingia anophelis	CSID_3000516137	SRR3465865	2016	North America	USA: Wisconsin	Homo sapiens	Synovial	SAMN04913773	PRJNA315668		CDC-SBRL	SRR3465865	1117645		download
277	Elizabethkingia anophelis	CSID_3000516189	SRR3465866	2016	North America	USA: Wisconsin	Homo sapiens	Blood	SAMN04913774	PRJNA315668		CDC-SBRL	SRR3465866	1117645		download
278	Elizabethkingia anophelis	CSID_3000516276	SRR3465867	2016	North America	USA: Wisconsin	Homo sapiens	Sputum	SAMN04913775	PRJNA315668		CDC-SBRL	SRR3465867	1117645		download
279	Elizabethkingia anophelis	CSID_3000516277	SRR3465868	2016	North America	USA: Wisconsin	Homo sapiens	Blood	SAMN04913776	PRJNA315668		CDC-SBRL	SRR3465868	1117645		download
280	Elizabethkingia anophelis	CSID_3000516278	SRR3465869	2016	North America	USA: Wisconsin	Homo sapiens	Sputum	SAMN04913777	PRJNA315668		CDC-SBRL	SRR3465869	1117645		download
281	Elizabethkingia anophelis	CSID_3000516279	SRR3465870	2016	North America	USA: Wisconsin	Homo sapiens	Blood	SAMN04913778	PRJNA315668		CDC-SBRL	SRR3465870	1117645		download
282	Elizabethkingia anophelis	CSID_3000516320	SRR3465871	2016	North America	USA: Wisconsin	Homo sapiens	Blood	SAMN04913779	PRJNA315668		CDC-SBRL	SRR3465871	1117645		download
283	Elizabethkingia anophelis	CSID_3000516323	SRR3465872	2016	North America	USA: Wisconsin	Homo sapiens	Chest	SAMN04913780	PRJNA315668		CDC-SBRL	SRR3465872	1117645		download
284	Elizabethkingia anophelis	CSID_3000516352	SRR3465873	2016	North America	USA: Wisconsin	Homo sapiens	Aorta	SAMN04913781	PRJNA315668		CDC-SBRL	SRR3465873	1117645		download
285	Elizabethkingia anophelis	CSID_3000516354	SRR3465875	2016	North America	USA: Wisconsin	Homo sapiens	Blood	SAMN04913783	PRJNA315668		CDC-SBRL	SRR3465875	1117645		download
286	Elizabethkingia anophelis	CSID_3000516355	SRR3465876	2016	North America	USA: Wisconsin	Homo sapiens	Blood	SAMN04913784	PRJNA315668		CDC-SBRL	SRR3465876	1117645		download
287	Elizabethkingia anophelis	CSID_3000516357	SRR3465877	2016	North America	USA: Wisconsin	Homo sapiens	Blood	SAMN04913785	PRJNA315668		CDC-SBRL	SRR3465877	1117645		download
288	Elizabethkingia anophelis	CSID_3000516358	SRR3465878	2016	North America	USA: Wisconsin	Homo sapiens	Blood	SAMN04913786	PRJNA315668		CDC-SBRL	SRR3465878	1117645		download
289	Elizabethkingia anophelis	CSID_3000516360	SRR3465879	2016	North America	USA: Wisconsin	Homo sapiens	Blood	SAMN04913787	PRJNA315668		CDC-SBRL	SRR3465879	1117645		download
290	Elizabethkingia anophelis	CSID_3000516361	SRR3465880	2016	North America	USA: Wisconsin	Homo sapiens	Blood	SAMN04913788	PRJNA315668		CDC-SBRL	SRR3465880	1117645		download
291	Elizabethkingia anophelis	CSID_3000516133	SRR3465862	2016	North America	USA: Wisconsin	Homo sapiens	Unavailable	SAMN04913770	PRJNA315668		CDC-SBRL	SRR3465862	1117645		download
292	Elizabethkingia anophelis	CSID_3000516134	SRR3465863	2016	North America	USA: Wisconsin	Homo sapiens	Unavailable	SAMN04913771	PRJNA315668		CDC-SBRL	SRR3465863	1117645		download
293	Elizabethkingia anophelis	CSID_3000516136	SRR3465864	2016	North America	USA: Wisconsin	Homo sapiens	Blood	SAMN04913772	PRJNA315668		CDC-SBRL	SRR3465864	1117645		download
294	Elizabethkingia anophelis	CSID_3015183688	SRR3313005	2016	North America	USA: Wisconsin	Homo sapiens	Blood	SAMN04590541	PRJNA315668		CDC-SBRL	SRR3313005	1117645		download
295	Elizabethkingia anophelis	CSID_3015183683	SRR3313003	2016	North America	USA: Wisconsin	Homo sapiens	Blood	SAMN04590539	PRJNA315668		CDC-SBRL	SRR3313003	1117645		download
296	Elizabethkingia anophelis	CSID_3000516028	SRR3312988	2016	North America	USA: Wisconsin	Homo sapiens	Blood	SAMN04590524	PRJNA315668		CDC-SBRL	SRR3312988	1117645		download
297	Elizabethkingia anophelis	CSID_3000521198	SRR3312991	2016	North America	USA: Wisconsin	Homo sapiens	Blood	SAMN04590527	PRJNA315668		CDC-SBRL	SRR3312991	1117645		download
298	Elizabethkingia anophelis	CSID_3000521199	SRR3312992	2016	North America	USA: Wisconsin	Homo sapiens	Blood	SAMN04590528	PRJNA315668		CDC-SBRL	SRR3312992	1117645		download
299	Elizabethkingia anophelis	CSID_3000521200	SRR3312993	2016	North America	USA: Wisconsin	Homo sapiens	Blood	SAMN04590529	PRJNA315668		CDC-SBRL	SRR3312993	1117645		download
300	Elizabethkingia anophelis	CSID_3000521201	SRR3312994	2016	North America	USA: Wisconsin	Homo sapiens	Blood	SAMN04590530	PRJNA315668		CDC-SBRL	SRR3312994	1117645		download
301	Elizabethkingia anophelis	CSID_3000521202	SRR3312995	2016	North America	USA: Wisconsin	Homo sapiens	Blood	SAMN04590531	PRJNA315668		CDC-SBRL	SRR3312995	1117645		download
302	Elizabethkingia anophelis	CSID_3000521203	SRR3312996	2016	North America	USA: Wisconsin	Homo sapiens	Blood	SAMN04590532	PRJNA315668		CDC-SBRL	SRR3312996	1117645		download
303	Elizabethkingia anophelis	CSID_3000521205	SRR3312997	2016	North America	USA: Wisconsin	Homo sapiens	Blood	SAMN04590533	PRJNA315668		CDC-SBRL	SRR3312997	1117645		download
304	Elizabethkingia anophelis	CSID_3000521206	SRR3312998	2016	North America	USA: Wisconsin	Homo sapiens	Blood	SAMN04590534	PRJNA315668		CDC-SBRL	SRR3312998	1117645		download
305	Elizabethkingia anophelis	CSID_3015183672	SRR3312999	2016	North America	USA: Wisconsin	Homo sapiens	Blood	SAMN04590535	PRJNA315668		CDC-SBRL	SRR3312999	1117645		download
306	Elizabethkingia anophelis	CSID_3015183676	SRR3313000	2016	North America	USA: Wisconsin	Homo sapiens	Blood	SAMN04590536	PRJNA315668		CDC-SBRL	SRR3313000	1117645		download
307	Elizabethkingia anophelis	CSID_3015183677	SRR3313001	2016	North America	USA: Wisconsin	Homo sapiens	Blood	SAMN04590537	PRJNA315668		CDC-SBRL	SRR3313001	1117645		download
308	Elizabethkingia anophelis	CSID_3015183682	SRR3313002	2016	North America	USA: Wisconsin	Homo sapiens	Blood	SAMN04590538	PRJNA315668		CDC-SBRL	SRR3313002	1117645		download
309	Elizabethkingia anophelis	CSID_3000515960	SRR3240397	2016	North America	USA: Wisconsin	Homo sapiens	Blood	SAMN04567729	PRJNA315668		CDC-SBRL	SRR3240397	1117645		download
310	Elizabethkingia anophelis	CSID_3000515962	SRR3240398	2016	North America	USA: Wisconsin	Homo sapiens	Blood	SAMN04567730	PRJNA315668		CDC-SBRL	SRR3240398	1117645		download
311	Elizabethkingia anophelis	CSID_3000521204	SRR3240405	2016	North America	USA: Wisconsin	Homo sapiens	Blood	SAMN04567737	PRJNA315668		CDC-SBRL	SRR3240405	1117645		download
312	Elizabethkingia anophelis	CSID_3000521208	SRR3240407	2016	North America	USA: Wisconsin	Homo sapiens	Sputum	SAMN04567739	PRJNA315668		CDC-SBRL	SRR3240407	1117645		download
313	Elizabethkingia anophelis	CSID_3000521209	SRR3240408	2016	North America	USA: Wisconsin	Homo sapiens	Blood	SAMN04567740	PRJNA315668		CDC-SBRL	SRR3240408	1117645		download
314	Elizabethkingia anophelis	CSID_3000521210	SRR3240409	2016	North America	USA: Wisconsin	Homo sapiens	Unavailable	SAMN04567741	PRJNA315668		CDC-SBRL	SRR3240409	1117645		download
315	Elizabethkingia anophelis	CSID_3015183673	SRR3240410	2016	North America	USA: Wisconsin	Homo sapiens	Blood	SAMN04567742	PRJNA315668		CDC-SBRL	SRR3240410	1117645		download
316	Elizabethkingia anophelis	CSID_3015183675	SRR3240411	2016	North America	USA: Wisconsin	Homo sapiens	Blood	SAMN04567743	PRJNA315668		CDC-SBRL	SRR3240411	1117645		download
317	Elizabethkingia anophelis	CSID_3015183689	SRR3240414	2016	North America	USA: Wisconsin	Homo sapiens	Blood	SAMN04567746	PRJNA315668		CDC-SBRL	SRR3240414	1117645		download
318	Elizabethkingia anophelis	CSID_3000516068	SRR3240400	2016	North America	USA: Wisconsin	Homo sapiens	Blood	SAMN04567733	PRJNA315668		CDC-SBRL	SRR3240400	1117645		download
CSF: cerebrospinal fluid; BAL:bronchoalveolar fluid
